# Supplementary material for: Combined Vacuum and Ascorbic Acid Treatment Enhances Texture and Antioxidant Capacity in Fresh-Cut Potatoes: Transcriptomic Elucidation of Glutathione Metabolism Mechanisms
Source: Foods. 2025 Dec 22;15(1):35. doi: 10.3390/foods15010035 (PMC12786257; doi:10.3390/foods15010035)
Supplement: Supplementary file 1 [file foods-15-00035-s001.zip]

Archive with 1 entries (1 files):
- foods-4018975-supplementary.pdf
